# Supplementary material for: An Elite Haplotype of Nitrogen‐Use‐Efficiency Gene LHT5 Enhances Salt Tolerance in Rice
Source: Plant Biotechnol J. 2026 Feb 6;24(6):3514–27. doi: 10.1111/pbi.70584 (PMC13205599; doi:10.1111/pbi.70584)
Supplement: Supplementary file 2 — Appendix S2: pbi70584‐sup‐0002‐AppendixS2.zip. [file PBI-24-3514-s001.zip]

Archive with 4 entries (3 files):
- Supplementary Material for question 4 of review2/
- Supplementary Material for question 4 of review2/LHT5-HapA.html
- Supplementary Material for question 4 of review2/LHT5-HapB.html
- Supplementary Material for question 4 of review2/LHT5-HapC.html
